# Supplementary material for: Modeling Gastrointestinal Tract Wet Pool Size in Small Ruminants
Source: Animals (Basel). 2023 Sep 13;13(18):2909. doi: 10.3390/ani13182909 (PMC10525868; doi:10.3390/ani13182909)
Supplement: Supplementary file 1 [file animals-13-02909-s001.zip]

Archive with 1 entries (1 files):
- animals-2500697-supplementary.pdf
